# Supplementary material for: Dedifferentiation maintains melanocyte stem cells in a dynamic niche
Source: Nature. 2023 Apr 19;616(7958):774–82. doi: 10.1038/s41586-023-05960-6 (PMC10132989; doi:10.1038/s41586-023-05960-6)
Supplement: Supplementary file 2 — Source Data Fig. 1 [file 41586_2023_5960_MOESM2_ESM.xlsx]

## Sheet: Figure 1
Figure 1a						Figure 1f
		Number of HFs	%				Late anagen	Early/mid catagen	Late catagen	2nd Telogen
	HFs in which all McSCs reside in the HG	42	81				81.7588	168.669	49.241	18.951
	HFs with 1 McSC in the bulge	7	13				21.001	37.1827	18.382	4.127
	HFs with >1 McSCs in the bulge	3	6				52.332	103.972	8.591	5.097
							125.927	23.299	29.216	17.586
							31.215	144.598	7.586	9.861
Figure 1d		Numer of HFs	%				20.6925	151.098	29.0673	6.464
	HG McSCs that give rise to both stem and differentiated progeny	34	58				41.827	164.036	38.389	40.255
	HG McSCs that give rise to only stem progeny	17	28				123.502	63.9765	51.667	13.548
	HG McSCs that give rise to only differentiated progeny	8	14				88.556	158.848	84.359	3.464
							159.267	71.2115	47.3635	38.371
							19.0025	204.766	16.34	12.435
Figure 1e		Numer of HFs	%				57.693	65.856	59.924	11.58
	Tomato+ bulb MCs that die at the end of anagen	20	100				22.2135	43.415	53.8497	13.914
	Tomato+ bulb MCs that die survive during catagen	0	0				29.368	119.762	25.456	20.366
							73.2605	25.874	29.281	6.899
							17.5927	42.715	19.982	11.399
Figure 1g		Number of Tomato+ cells	%				38.3165	28.5182	39.375	22.174
	Tomato+ cells located in the HG compartment at 2nd telogen	95	83				25.0395	131.539	11.7105	27.505
	Tomato+ cells located in the bulge compartment at 2nd telogen	20	17				104.409	40.941	49.681	4.917
							119.235	61.6207	53.914	22.014
							45.181	161.295	11.968	18.982
								43.8775	66.508	13.806
								115.183	36.4478	15.6234
								228.728
								51.371
								15.485
								94.9168
						Ordinary one-way ANOVA results
							SS	DF	MS	F (DFn, DFd)	P value
						Treatment (between columns)	87430	3	29143	F (3, 90) = 18.03	3.00789e-09
						Residual (within columns)	145441	90	1616
						Total	232871	93
						Multiple comparisons
						Alpha	0.05
						Bonferroni's multiple comparisons test	Mean Diff.	95.00% CI of diff.	Below threshold?	Summary	Adjusted P Value
						Early/mid catagen vs. Late catagen	58.47	35.81 to 81.13	Yes	****	1.68201e-06
						Test details	Mean 1	Mean 2	Mean Diff.	SE of diff.	n1	n2	t	DF
						Early/mid catagen vs. Late catagen	94.92	36.45	58.47	11.41	27	23	5.126	90
