# Supplementary material for: Dedifferentiation maintains melanocyte stem cells in a dynamic niche
Source: Nature. 2023 Apr 19;616(7958):774–82. doi: 10.1038/s41586-023-05960-6 (PMC10132989; doi:10.1038/s41586-023-05960-6)
Supplement: Supplementary file 3 — Source Data Fig. 2 [file 41586_2023_5960_MOESM3_ESM.xlsx]

## Sheet: Figure 2
Figure 2b Left				Figure 2b Right				Figure 2d										Figure 2f
									Telogen	Early anagen	Mid anagen	Late anagen								%
	Telogen	Anagen onset			Telogen	Anagen onset			2	7	4	2							Telogen McSC	0
	1.21875	4.71875			0	85			0	7	1.5	1.5							Early anagen McSC	16.34
	1.06667	5.45161			0	100			0	5	1.5	0.5							Differentiated bulb Mc	96.67
	1.46667	4.90323			0	90			1	6	1.5	2
									4	7	2.67	1.25
	Unpaired t test with Welch's correction				Unpaired t test with Welch's correction				4	3	2	2
	P value	0.0006			P value	0.0023			2	6	2.5	2
	P value summary	***			P value summary	**			1	5	3	0.5
	Significantly different (P < 0.05)?	Yes			Significantly different (P < 0.05)?	Yes			1	4	2	0.5
	One- or two-tailed P value?	Two-tailed			One- or two-tailed P value?	Two-tailed			0	4	1.5	2
	Welch-corrected t, df	t=15.15, df=3.040			Welch-corrected t, df	t=20.79, df=2.000			4	8	1	0
									0	3.5	2.4	1.8
	How big is the difference?				How big is the difference?				5	11	2	0.5
	Mean of column A	1.251			Mean of column A	0			0	4	0	0.67
	Mean of column B	5.025			Mean of column B	91.67			0	4	1	1.67
	Difference between means (B - A) ± SEM	3.774 ± 0.2490			Difference between means (B - A) ± SEM	91.67 ± 4.410			1	6	1.5	2
	95% confidence interval	2.987 to 4.561			95% confidence interval	72.69 to 110.6			0	3	1	2
	R squared (eta squared)	0.9869			R squared (eta squared)	0.9954			3	6	1	1
									0	4	2.5	1.67
	F test to compare variances				F test to compare variances				0	7	2	0.5
	F, DFn, Dfd	3.564, 2, 2			F, DFn, Dfd	Infinity, 2, 2			3	7	2	2.71429
	P value	0.4382			P value	<0.0001			2	3	2.4	1.16667
	P value summary	ns			P value summary	****			2	3	4	2.5
	Significantly different (P < 0.05)?	No			Significantly different (P < 0.05)?	Yes			0	5	3	2.25
									2	5	2.8	2
	Data analyzed				Data analyzed				0	4	2.25	1.5
	Sample size, column A	3			Sample size, column A	3			0	6.5	2.67	1.4
	Sample size, column B	3			Sample size, column B	3
								Ordinary one-way ANOVA results
									SS	DF	MS	F (DFn, DFd)	P value
								Treatment (between columns)	284.9	3	94.95	F (3, 104) = 51.46	1.78747e-20
								Residual (within columns)	191.9	104	1.845
								Total	476.7	107
								Ordinary one-way ANOVA multiple comparisons
								Alpha	0.05
								Bonferroni's multiple comparisons test	Mean Diff.	95.00% CI of diff.	Below threshold?	Summary	Adjusted P Value
								Telogen vs. Early anagen	-3.963	-4.804 to -3.122	Yes	****	3.32338e-18
								Early anagen vs. Mid anagen	3.271	2.430 to 4.112	Yes	****	5e-14
								Test details	Mean 1	Mean 2	Mean Diff.	SE of diff.	n1	n2	t	DF
								Telogen vs. Early anagen	1.37	5.333	-3.963	0.3697	27	27	10.72	104
								Early anagen vs. Mid anagen	5.333	2.063	3.271	0.3697	27	27	8.847	104
