# Supplementary material for: Dedifferentiation maintains melanocyte stem cells in a dynamic niche
Source: Nature. 2023 Apr 19;616(7958):774–82. doi: 10.1038/s41586-023-05960-6 (PMC10132989; doi:10.1038/s41586-023-05960-6)
Supplement: Supplementary file 4 — Source Data Fig. 3 [file 41586_2023_5960_MOESM4_ESM.xlsx]

## Sheet: Figure 3
Figure 3b										Figure 3d				Figure 3f
	Anagen onset	Telogen	2 years telogen								Ctrl	c-kit Ab			Lowermost HG
	2.8	4	1.6								4.4	0				Number of HFs	%
	1.8	4	2.6								2.8	0.1			Both	7	54
	2.4	1.2	2.8								3.7	0.2			Stem progeny only	2	15
	3	2.8													Differentiated progeny only	4	31
	2.8	2.8
											Unpaired t test with Welch's correction				Upper HG
											P value	0.0156				Number of HFs	%
Ordinary one-way ANOVA results											P value summary	*			Both	7	54
	SS	DF	MS	F (DFn, DFd)	P value						Significantly different (P < 0.05)?	Yes			Stem progeny only	3	23
Treatment (between columns)	0.8201	2	0.4101	F (2, 10) = 0.5816	0.576853						One- or two-tailed P value?	Two-tailed			Differentiated progeny only	3	23
Residual (within columns)	7.051	10	0.7051								Welch-corrected t, df	t=7.571, df=2.062
Total	7.871	12
											How big is the difference?
Ordinary one-way ANOVA multiple comparisons											Mean of column A	3.633
Alpha	0.05										Mean of column B	0.1
Bonferroni's multiple comparisons test	Mean Diff.	95.00% CI of diff.	Below threshold?	Summary	Adjusted P Value						Difference between means (B - A) ± SEM	-3.533 ± 0.4667
Telogen vs. 2 years telogen	0.6267	-0.7397 to 1.993	No	ns	0.330899						95% confidence interval	-5.484 to -1.582
											R squared (eta squared)	0.9653
Test details	Mean 1	Mean 2	Mean Diff.	SE of diff.	n1	n2	t	DF
Telogen vs. 2 years telogen	2.96	2.333	0.6267	0.6132	5	3	1.022	10			F test to compare variances
											F, DFn, Dfd	64.33, 2, 2
											P value	0.0306
											P value summary	*
											Significantly different (P < 0.05)?	Yes
											Data analyzed
											Sample size, column A	3
											Sample size, column B	3
