# Supplementary material for: Dedifferentiation maintains melanocyte stem cells in a dynamic niche
Source: Nature. 2023 Apr 19;616(7958):774–82. doi: 10.1038/s41586-023-05960-6 (PMC10132989; doi:10.1038/s41586-023-05960-6)
Supplement: Supplementary file 5 — Source Data Fig. 4 [file 41586_2023_5960_MOESM5_ESM.xlsx]

## Sheet: Figure 4
Figure 4a				Figure 4b Nuclear β-catenin				Figure 4c				Figure 4d Left				Figure 4f Left
	Ctrl	K15-Wls cKO			K15-CrePR1:β-cat-STA	K15-CrePR1:Wls cKO:β-cat-STA			2nd telogen	7th telogen			2nd telogen	7th telogen			Bulge McSC	HG McSC
	37.93	0			32.075	1.176			0	11.9048			8.79383	13.6055			0	71.4286
	68.97	0			57.895	0			0	2.77778			8.40227	14.453			0	60
	62.96	0			37.179	0			0	12.8205			8.35492	13.7967			0	100
										8.33333				23.0166			0	66.6667
					Unpaired t test with Welch's correction												0	100
	Unpaired t test with Welch's correction				P value	0.0333											0	64
	P value	0.027			P value summary	*			Unpaired t test with Welch's correction				Unpaired t test with Welch's correction					80
	P value summary	*			Significantly different (P < 0.05)?	Yes			P value	0.0292			P value	0.0426
	Significantly different (P < 0.05)?	Yes			One- or two-tailed P value?	Two-tailed			P value summary	*			P value summary	*
	One- or two-tailed P value?	Two-tailed			Welch-corrected t, df	t=5.312, df=2.010			Significantly different (P < 0.05)?	Yes			Significantly different (P < 0.05)?	Yes			Unpaired t test with Welch's correction
	Welch-corrected t, df	t=5.957, df=2.000							One- or two-tailed P value?	Two-tailed			One- or two-tailed P value?	Two-tailed			P value	1.74938e-05
					How big is the difference?				Welch-corrected t, df	t=3.936, df=3.000			Welch-corrected t, df	t=3.381, df=3.022			P value summary	****
	How big is the difference?				Mean of column A	42.38											Significantly different (P < 0.05)?	Yes
	Mean of column A	56.62			Mean of column B	0.392			How big is the difference?				How big is the difference?				One- or two-tailed P value?	Two-tailed
	Mean of column B	0			Difference between means (B - A) ± SEM	-41.99 ± 7.904			Mean of column A	0			Mean of column A	8.517			Welch-corrected t, df	t=12.31, df=6.000
	Difference between means (B - A) ± SEM	-56.62 ± 9.505			95% confidence interval	-75.84 to -8.140			Mean of column B	8.959			Mean of column B	16.22
	95% confidence interval	-97.52 to -15.72			R squared (eta squared)	0.9335			Difference between means (B - A) ± SEM	8.959 ± 2.276			Difference between means (B - A) ± SEM	7.701 ± 2.278			How big is the difference?
	R squared (eta squared)	0.9466							95% confidence interval	1.714 to 16.20			95% confidence interval	0.4825 to 14.92			Mean of column A	0
					F test to compare variances				R squared (eta squared)	0.8377			R squared (eta squared)	0.7909			Mean of column B	77.44
	F test to compare variances				F, DFn, Dfd	405.6, 2, 2											Difference between means (B - A) ± SEM	77.44 ± 6.290
	F, DFn, Dfd	Infinity, 2, 2			P value	0.0049			F test to compare variances				F test to compare variances				95% confidence interval	62.05 to 92.83
	P value	<0.0001			P value summary	**			F, DFn, Dfd	Infinity, 3, 2			F, DFn, Dfd	356.2, 3, 2			R squared (eta squared)	0.9619
	P value summary	****			Significantly different (P < 0.05)?	Yes			P value	<0.0001			P value	0.0056
	Significantly different (P < 0.05)?	Yes							P value summary	****			P value summary	**			F test to compare variances
					Data analyzed				Significantly different (P < 0.05)?	Yes			Significantly different (P < 0.05)?	Yes			F, DFn, Dfd	Infinity, 6, 5
	Data analyzed				Sample size, column A	3											P value	<0.000000000000001
	Sample size, column A	3			Sample size, column B	3			Data analyzed				Data analyzed				P value summary	****
	Sample size, column B	3							Sample size, column A	3			Sample size, column A	3			Significantly different (P < 0.05)?	Yes
									Sample size, column B	4			Sample size, column B	4
																	Data analyzed
																	Sample size, column A	6
																	Sample size, column B	7
				Figure 4b Pigmentation		K15-CrePR1:Wls cKO:β-cat-STA						Figure 4d Right				Figure 4f Right
					62.264	2.353							2nd telogen	7th telogen			Bulge McSC	HG McSC
					73.684	5.455							10	52.3809			1	4
					65.385	1.389							15	41.6667			0	4
													15	58.9744			0	1
														55.5556			1	3
					Unpaired t test with Welch's correction												0	5
					P value	0.0011											0	2
					P value summary	**							Unpaired t test with Welch's correction				0	2
					Significantly different (P < 0.05)?	Yes							P value	0.0006			0	3
					One- or two-tailed P value?	Two-tailed							P value summary	***				4
					Welch-corrected t, df	t=17.68, df=2.510							Significantly different (P < 0.05)?	Yes				1
													One- or two-tailed P value?	Two-tailed				5
					How big is the difference?								Welch-corrected t, df	t=9.472, df=4.068				3
					Mean of column A	67.11												3
					Mean of column B	3.066							How big is the difference?					3
					Difference between means (B - A) ± SEM	-64.05 ± 3.622							Mean of column A	13.33				0
					95% confidence interval	-76.96 to -51.13							Mean of column B	52.14				2
					R squared (eta squared)	0.992							Difference between means (B - A) ± SEM	38.81 ± 4.097				1
													95% confidence interval	27.51 to 50.11				6
					F test to compare variances								R squared (eta squared)	0.9566				4
					F, DFn, Dfd	7.718, 2, 2												3
					P value	0.2294							F test to compare variances					1
					P value summary	ns							F, DFn, Dfd	6.725, 3, 2				1
					Significantly different (P < 0.05)?	No							P value	0.2644				1
													P value summary	ns				1
					Data analyzed								Significantly different (P < 0.05)?	No				4
					Sample size, column A	3												11
					Sample size, column B	3							Data analyzed					8
													Sample size, column A	3				3
													Sample size, column B	4				0
																		6
																		5
																		3
																		11
																		3
																		3
																	Unpaired t test with Welch's correction
																	P value	3.80209e-08
																	P value summary	****
																	Significantly different (P < 0.05)?	Yes
																	One- or two-tailed P value?	Two-tailed
																	Welch-corrected t, df	t=6.768, df=40.31
																	How big is the difference?
																	Mean of column A	0.25
																	Mean of column B	3.429
																	Difference between means (B - A) ± SEM	3.179 ± 0.4696
																	95% confidence interval	2.230 to 4.127
																	R squared (eta squared)	0.5319
																	F test to compare variances
																	F, DFn, Dfd	31.65, 34, 7
																	P value	8.89927e-05
																	P value summary	****
																	Significantly different (P < 0.05)?	Yes
																	Data analyzed
																	Sample size, column A	8
																	Sample size, column B	35
