# Supplementary material for: Dedifferentiation maintains melanocyte stem cells in a dynamic niche
Source: Nature. 2023 Apr 19;616(7958):774–82. doi: 10.1038/s41586-023-05960-6 (PMC10132989; doi:10.1038/s41586-023-05960-6)
Supplement: Supplementary file 6 — Source Data Extended Data Fig. 1 [file 41586_2023_5960_MOESM6_ESM.xlsx]

## Sheet: ExtendedDataFigure1
ExtendedDataFigure1b
		Number of HFs	%
	HFs in which all McSCs reside in the HG	32	76
	HFs with 1 McSC in the bulge	8	19
	HFs with >1 McSCs in the bulge	2	5
