# Supplementary material for: Dedifferentiation maintains melanocyte stem cells in a dynamic niche
Source: Nature. 2023 Apr 19;616(7958):774–82. doi: 10.1038/s41586-023-05960-6 (PMC10132989; doi:10.1038/s41586-023-05960-6)
Supplement: Supplementary file 7 — Source Data Extended Data Fig. 4 [file 41586_2023_5960_MOESM7_ESM.xlsx]

## Sheet: ExtendedDataFigure4
ExtendedDataFigure4a
		Numer of HFs	%
	Dendritic HG McSCs prior to initial division	26	83.9
	Dividing HG McSCs prior to dendrite formation	5	16.1
ExtendedDataFigure4b
		Numer of HFs	%
	Divided HG McSC with both dendritic daughters	24	92.3
	Divided HG McSC without both dendritic daughters	2	7.7
ExtendedDataFigure4c
		Numer of HFs	%
	McSCs that migrate after becoming dendritic	35	100
	McSCs that migrate prior to becoming dendritic	0	0
