# Supplementary material for: Dedifferentiation maintains melanocyte stem cells in a dynamic niche
Source: Nature. 2023 Apr 19;616(7958):774–82. doi: 10.1038/s41586-023-05960-6 (PMC10132989; doi:10.1038/s41586-023-05960-6)
Supplement: Supplementary file 8 — Source Data Extended Data Fig. 5 [file 41586_2023_5960_MOESM8_ESM.xlsx]

## Sheet: ExtendedDataFigure5
ExtendedDataFigure5g
	Col12a1			Cdh1			Txnip			Hspa1a			Cd9			Sept4
	Bulb Mc	Telogen McSC		Bulb Mc	Telogen McSC		Bulb Mc	Telogen McSC		Bulb Mc	Telogen McSC		Bulb Mc	Telogen McSC		Bulb Mc	Telogen McSC
	0	6.104		1	17.364		1	18.539		1	6.173		1	1.045		0	41.912
	1	7.59		0	6.659		4.88	1.865		2.928	4.453		0.304	1.128		1	31.559
	0	4.934		0.822	11.054		1.181	19.312		0.938	5.383		0.287	1.119		0	18.083
	0.965	4.996		0.622	3.301		3.621	12.456		1.735	5.898		0.468	0.835		0	34.066
	0	6.378		0.778	4.411		7.604	19.409		2.99	2.853		0.634	2.191		0	22.027
	Unpaired t test with Welch's correction			Unpaired t test with Welch's correction			Unpaired t test with Welch's correction			Unpaired t test with Welch's correction			Unpaired t test with Welch's correction			Unpaired t test with Welch's correction
	P value	6.11717e-05		P value	0.0368		P value	0.0308		P value	0.0044		P value	0.0358		P value	0.0023
	P value summary	****		P value summary	*		P value summary	*		P value summary	**		P value summary	*		P value summary	**
	Significantly different (P < 0.05)?	Yes		Significantly different (P < 0.05)?	Yes		Significantly different (P < 0.05)?	Yes		Significantly different (P < 0.05)?	Yes		Significantly different (P < 0.05)?	Yes		Significantly different (P < 0.05)?	Yes
	One- or two-tailed P value?	Two-tailed		One- or two-tailed P value?	Two-tailed		One- or two-tailed P value?	Two-tailed		One- or two-tailed P value?	Two-tailed		One- or two-tailed P value?	Two-tailed		One- or two-tailed P value?	Two-tailed
	Welch-corrected t, df	t=10.25, df=5.816		Welch-corrected t, df	t=3.071, df=4.036		Welch-corrected t, df	t=2.971, df=5.047		Welch-corrected t, df	t=4.048, df=7.392		Welch-corrected t, df	t=2.669, df=6.235		Welch-corrected t, df	t=6.855, df=4.018
	How big is the difference?			How big is the difference?			How big is the difference?			How big is the difference?			How big is the difference?			How big is the difference?
	Mean of column A	0.393		Mean of column A	0.6444		Mean of column A	3.657		Mean of column A	1.918		Mean of column A	0.5386		Mean of column A	0.2
	Mean of column B	6		Mean of column B	8.558		Mean of column B	14.32		Mean of column B	4.952		Mean of column B	1.264		Mean of column B	29.53
	Difference between means (B - A) ± SEM	5.607 ± 0.5470		Difference between means (B - A) ± SEM	7.913 ± 2.577		Difference between means (B - A) ± SEM	10.66 ± 3.588		Difference between means (B - A) ± SEM	3.034 ± 0.7494		Difference between means (B - A) ± SEM	0.7250 ± 0.2717		Difference between means (B - A) ± SEM	29.33 ± 4.279
	95% confidence interval	4.259 to 6.956		95% confidence interval	0.7838 to 15.04		95% confidence interval	1.461 to 19.86		95% confidence interval	1.281 to 4.787		95% confidence interval	0.06625 to 1.384		95% confidence interval	17.47 to 41.19
	R squared (eta squared)	0.9475		R squared (eta squared)	0.7003		R squared (eta squared)	0.6362		R squared (eta squared)	0.6891		R squared (eta squared)	0.5332		R squared (eta squared)	0.9212
	F test to compare variances			F test to compare variances			F test to compare variances			F test to compare variances			F test to compare variances			F test to compare variances
	F, DFn, Dfd	4.164, 4, 4		F, DFn, Dfd	223.5, 4, 4		F, DFn, Dfd	7.507, 4, 4		F, DFn, Dfd	1.804, 4, 4		F, DFn, Dfd	3.275, 4, 4		F, DFn, Dfd	456.7, 4, 4
	P value	0.19594		P value	0.0001		P value	0.0764		P value	0.5817		P value	0.2771		P value	<0.0001
	P value summary	ns		P value summary	***		P value summary	ns		P value summary	ns		P value summary	ns		P value summary	****
	Significantly different (P < 0.05)?	No		Significantly different (P < 0.05)?	Yes		Significantly different (P < 0.05)?	No		Significantly different (P < 0.05)?	No		Significantly different (P < 0.05)?	No		Significantly different (P < 0.05)?	Yes
	Data analyzed			Data analyzed			Data analyzed			Data analyzed			Data analyzed			Data analyzed
	Sample size, column A	5		Sample size, column A	5		Sample size, column A	5		Sample size, column A	5		Sample size, column A	5		Sample size, column A	5
	Sample size, column B	5		Sample size, column B	5		Sample size, column B	5		Sample size, column B	5		Sample size, column B	5		Sample size, column B	5
