# Supplementary material for: Dedifferentiation maintains melanocyte stem cells in a dynamic niche
Source: Nature. 2023 Apr 19;616(7958):774–82. doi: 10.1038/s41586-023-05960-6 (PMC10132989; doi:10.1038/s41586-023-05960-6)
Supplement: Supplementary file 9 — Source Data Extended Data Fig. 7 [file 41586_2023_5960_MOESM9_ESM.xlsx]

## Sheet: ExtendedDataFigure7
ExtendedDataFigure7d						ExtendedDataFigure7f
		Number of Tomato+ McSC	%				% Ki67+/Tomato+	% Ki67+/Dct+
	Tomato+ McSCs located in the bulge	2	2.5				50	50
	Tomato+ McSCs located in the HG	77	97.5				61.5385	40.625
							38.8889	45.8333
							35.7143	60.4651
							Unpaired t test with Welch's correction
							P value	0.7229
							P value summary	ns
ExtendedDataFigure7h							Significantly different (P < 0.05)?	No
	Anagen onset HG	Mid/late anagen Bulge/ORSup	Mid/late anagen Bulb	Telogen HG			One- or two-tailed P value?	Two-tailed
	25.5172	17.5	30.1887	17.0068			Welch-corrected t, df	t=0.3735, df=5.441
	16.25	9.30233	23.2143	22.807
	12.2222	12.6984	23.7624	5.51181			How big is the difference?
		12.5	35.7143				Mean of column A	46.54
							Mean of column B	49.23
							Difference between means (B - A) ± SEM	2.695 ± 7.217
							95% confidence interval	-15.41 to 20.80
							R squared (eta squared)	0.02499
ExtendedDataFigure7j
		Number of Tomato+ McSC	%				F test to compare variances
	Tomato+ McSCs located in the bulge	7	14.3				F, DFn, Dfd	1.943, 3, 3
	Tomato+ McSCs located in the HG	42	85.7				P value	0.5992
							P value summary	ns
							Significantly different (P < 0.05)?	No
							Data analyzed
							Sample size, column A	4
							Sample size, column B	4
