# Supplementary material for: Dedifferentiation maintains melanocyte stem cells in a dynamic niche
Source: Nature. 2023 Apr 19;616(7958):774–82. doi: 10.1038/s41586-023-05960-6 (PMC10132989; doi:10.1038/s41586-023-05960-6)
Supplement: Supplementary file 10 — Source Data Extended Data Fig. 9 [file 41586_2023_5960_MOESM10_ESM.xlsx]

## Sheet: ExtendedDataFigure9
ExtendedDataFigure9d													ExtendedDataFigure9e
		1st Telogen			2nd Telogen			3rd Telogen						Single TAM	Repeated TAM
	Single TAM	20	36	28	25	19.2308	21.4286	10	17.8571	16.6667				1.66667	5.70588
	Repeated TAM	36	32	20	56	52	36	76	68	52				3.4	4.23529
														2.6	6.76923
	Two-way ANOVA Results
		Matching: Across row
	Assume sphericity?	No												Unpaired t test with Welch's correction
	Alpha	0.05												P value	0.0334
														P value summary	*
	Source of Variation	% of total variation	P value	P value summary	Significant?	Geisser-Greenhouse's epsilon								Significantly different (P < 0.05)?	Yes
	Row Factor x Time	29.79	2.9e-05	****	Yes									One- or two-tailed P value?	Two-tailed
	Row Factor	49.92	0.014043	*	Yes									Welch-corrected t, df	t=3.391, df=3.529
	Time	6.452	0.017937	*	Yes	0.6395
	Subject	11.49	0.003605	**	Yes									How big is the difference?
														Mean of column A	2.556
	ANOVA table	SS	DF	MS	F (DFn, DFd)	P value								Mean of column B	5.57
	Row Factor x Time	1812	2	906.2	F (2, 8) = 50.65	P=0.000029								Difference between means (B - A) ± SEM	3.015 ± 0.8891
	Row Factor	3037	1	3037	F (1, 4) = 17.38	P=0.014043								95% confidence interval	0.4104 to 5.619
	Time	392.6	2	196.3	F (1.279, 5.116) = 10.97	P=0.017937								R squared (eta squared)	0.7651
	Subject	699	4	174.8	F (4, 8) = 9.767	P=0.003605
	Residual	143.1	8	17.89										F test to compare variances
														F, DFn, Dfd	2.151, 2, 2
	Difference between row means													P value	0.6347
	Mean of Single TAM	21.58												P value summary	ns
	Mean of Repeated TAM	47.56												Significantly different (P < 0.05)?	No
	Difference between means	-25.98
	SE of difference	6.232												Data analyzed
	95% CI of difference	-43.28 to -8.678												Sample size, column A	3
														Sample size, column B	3
	Data summary
	Number of columns (Time)	3
	Number of rows (Row Factor)	2
	Number of subjects (Subject)	6
	Number of missing values	0
	Two-way ANOVA multiple comparisons
	Compare each cell mean with the other cell mean in that column
	Number of families	1
	Number of comparisons per family	3
	Alpha	0.05
	Bonferroni's multiple comparisons test	Mean Diff.	95.00% CI of diff.	Below threshold?	Summary	Adjusted P Value
	Single TAM - Repeated TAM
	1st Telogen	-1.333	-27.76 to 25.10	No	ns	>0.999999
	2nd Telogen	-26.11	-66.40 to 14.17	No	ns	0.127209
	3rd Telogen	-50.49	-94.18 to -6.799	Yes	*	0.035542
	Test details	Mean 1	Mean 2	Mean Diff.	SE of diff.	N1	N2	t	DF
	Single TAM - Repeated TAM
	1st Telogen	28	29.33	-1.333	6.667	3	3	0.2	3.994
	2nd Telogen	21.89	48	-26.11	6.337	3	3	4.121	2.301
	3rd Telogen	14.84	65.33	-50.49	7.467	3	3	6.762	2.474
