# Supplementary material for: Dedifferentiation maintains melanocyte stem cells in a dynamic niche
Source: Nature. 2023 Apr 19;616(7958):774–82. doi: 10.1038/s41586-023-05960-6 (PMC10132989; doi:10.1038/s41586-023-05960-6)
Supplement: Supplementary file 11 — Source Data Extended Data Fig. 10 [file 41586_2023_5960_MOESM11_ESM.xlsx]

## Sheet: ExtendedDataFigure10
ExtendedDataFigure10c left				ExtendedDataFigure10d top				ExtendedDataFigure10e				ExtendedDataFigure10g
	No UVB	UVB			ORSup	Bulb			Mid-anagen	Late-anagen			Mid-anagen	2 years telogen
	0.65	7.3			0.168867	1			100	35.4839			7.3	7.05
	1.1	8.5			0.325934	1			92.3077	28			8.5	5.1
	0.85	6.45			0.10143	1			96	17.3913			6.45	8.25
	Unpaired t test with Welch's correction				Unpaired t test with Welch's correction				Unpaired t test with Welch's correction				Unpaired t test with Welch's correction
	P value	0.0062			P value	0.0068			P value	0.002			P value	0.6077
	P value summary	**			P value summary	**			P value summary	**			P value summary	ns
	Significantly different (P < 0.05)?	Yes			Significantly different (P < 0.05)?	Yes			Significantly different (P < 0.05)?	Yes			Significantly different (P < 0.05)?	No
	One- or two-tailed P value?	Two-tailed			One- or two-tailed P value?	Two-tailed			One- or two-tailed P value?	Two-tailed			One- or two-tailed P value?	Two-tailed
	Welch-corrected t, df	t=10.76, df=2.191			Welch-corrected t, df	t=12.05, df=2.000			Welch-corrected t, df	t=12.13, df=2.694			Welch-corrected t, df	t=0.5639, df=3.427
	How big is the difference?				How big is the difference?				How big is the difference?				How big is the difference?
	Mean of column A	0.8667			Mean of column A	0.1987			Mean of column A	96.1			Mean of column A	7.417
	Mean of column B	7.417			Mean of column B	1			Mean of column B	26.96			Mean of column B	6.8
	Difference between means (B - A) ± SEM	6.550 ± 0.6087			Difference between means (B - A) ± SEM	0.8013 ± 0.06651			Difference between means (B - A) ± SEM	-69.14 ± 5.699			Difference between means (B - A) ± SEM	-0.6167 ± 1.094
	95% confidence interval	4.138 to 8.962			95% confidence interval	0.5151 to 1.087			95% confidence interval	-88.51 to -49.78			95% confidence interval	-3.864 to 2.631
	R squared (eta squared)	0.9814			R squared (eta squared)	0.9864			R squared (eta squared)	0.982			R squared (eta squared)	0.08489
	F test to compare variances				F test to compare variances				F test to compare variances				F test to compare variances
	F, DFn, Dfd	20.87, 2, 2			F, DFn, Dfd	Infinity, 2, 2			F, DFn, Dfd	5.584, 2, 2			F, DFn, Dfd	2.383, 2, 2
	P value	0.0915			P value	<0.0001			P value	0.3038			P value	0.5913
	P value summary	ns			P value summary	****			P value summary	ns			P value summary	ns
	Significantly different (P < 0.05)?	No			Significantly different (P < 0.05)?	Yes			Significantly different (P < 0.05)?	No			Significantly different (P < 0.05)?	No
	Data analyzed				Data analyzed				Data analyzed				Data analyzed
	Sample size, column A	3			Sample size, column A	3			Sample size, column A	3			Sample size, column A	3
	Sample size, column B	3			Sample size, column B	3			Sample size, column B	3			Sample size, column B	3
ExtendedDataFigure10c right				ExtendedDataFigure10d bottom
	No UVB	UVB			ORSup	Bulb
	7.69231	100			0.579306	1
	22.7273	100			0.194457	1
	17.6471	100			0.329653	1
	Unpaired t test with Welch's correction				Unpaired t test with Welch's correction
	P value	0.0028			P value	0.0304
	P value summary	**			P value summary	*
	Significantly different (P < 0.05)?	Yes			Significantly different (P < 0.05)?	Yes
	One- or two-tailed P value?	Two-tailed			One- or two-tailed P value?	Two-tailed
	Welch-corrected t, df	t=19.02, df=2.000			Welch-corrected t, df	t=5.608, df=2.000
	How big is the difference?				How big is the difference?
	Mean of column A	16.02			Mean of column A	0.3678
	Mean of column B	100			Mean of column B	1
	Difference between means (B - A) ± SEM	83.98 ± 4.416			Difference between means (B - A) ± SEM	0.6322 ± 0.1127
	95% confidence interval	64.98 to 103.0			95% confidence interval	0.1472 to 1.117
	R squared (eta squared)	0.9945			R squared (eta squared)	0.9402
	F test to compare variances				F test to compare variances
	F, DFn, Dfd	Infinity, 2, 2			F, DFn, Dfd	Infinity, 2, 2
	P value	<0.0001			P value	<0.0001
	P value summary	****			P value summary	****
	Significantly different (P < 0.05)?	Yes			Significantly different (P < 0.05)?	Yes
	Data analyzed				Data analyzed
	Sample size, column A	3			Sample size, column A	3
	Sample size, column B	3			Sample size, column B	3
