# Supplementary material for: Dedifferentiation maintains melanocyte stem cells in a dynamic niche
Source: Nature. 2023 Apr 19;616(7958):774–82. doi: 10.1038/s41586-023-05960-6 (PMC10132989; doi:10.1038/s41586-023-05960-6)
Supplement: Supplementary file 12 — Source Data Extended Data Fig. 11 [file 41586_2023_5960_MOESM12_ESM.xlsx]

## Sheet: ExtendedDataFigure11
ExtendedDataFigure11d
	Early anagen HG	Mid/late anagen bulge/ORSup	Mid/late anagen bulb
	94.4444	5	100
	100	0	100
	95	11.7647	100
Ordinary one-way ANOVA results
	SS	DF	MS	F (DFn, DFd)	P value
Treatment (between columns)	17188	2	8594	F (2, 6) = 583.0	1.34193e-07
Residual (within columns)	88.45	6	14.74
Total	17276	8
Ordinary one-way ANOVA multiple comparisons
Bonferroni's multiple comparisons test	Mean Diff.	95.00% CI of diff.	Below threshold?	Summary	Adjusted P Value
Early anagen HG vs. Mid/late anagen bulge/ORSup	90.89	83.22 to 98.56	Yes	****	1.11516e-07
Test details	Mean 1	Mean 2	Mean Diff.	SE of diff.	n1	n2	t	DF
Early anagen HG vs. Mid/late anagen bulge/ORSup	96.48	5.588	90.89	3.135	3	3	28.99	6
ExtendedDataFigure11e
	Early anagen HG	Mid/late anagen bulge/ORSup	Mid/late anagen bulb
	81.8182	4.08163	100
	100	0	100
	88.4615	0	100
		4.54545	96.6667
Ordinary one-way ANOVA results
	SS	DF	MS	F (DFn, DFd)	P value
Treatment (between columns)	22214	2	11107	F (2, 8) = 452.6	5.89034e-09
Residual (within columns)	196.3	8	24.54
Total	22411	10
Ordinary one-way ANOVA multiple comparisons
Bonferroni's multiple comparisons test	Mean Diff.	95.00% CI of diff.	Below threshold?	Summary	Adjusted P Value
Early anagen HG vs. Mid/late anagen bulge/ORSup	87.94	79.21 to 96.66	Yes	****	1.24777e-08
Test details	Mean 1	Mean 2	Mean Diff.	SE of diff.	n1	n2	t	DF
Early anagen HG vs. Mid/late anagen bulge/ORSup	90.09	2.157	87.94	3.784	3	4	23.24	8
