# Supplementary material for: Dedifferentiation maintains melanocyte stem cells in a dynamic niche
Source: Nature. 2023 Apr 19;616(7958):774–82. doi: 10.1038/s41586-023-05960-6 (PMC10132989; doi:10.1038/s41586-023-05960-6)
Supplement: Supplementary file 13 — Source Data Extended Data Fig. 12 [file 41586_2023_5960_MOESM13_ESM.xlsx]

## Sheet: ExtendedDataFigure12
ExtendedDataFigure12b				ExtendedDataFigure12c
	Ctrl	β-catenin-STA			Ctrl	β-catenin-STA
	6.67	43.33			0.625	0.182
	6.67	36.67			0.333	0.043
	13.33	23.33			1.095	0.235
	3.33				0.926	0.211
	Unpaired t test with Welch's correction				Unpaired t test with Welch's correction
	P value	0.0325			P value	0.0375
	P value summary	*			P value summary	*
	Significantly different (P < 0.05)?	Yes			Significantly different (P < 0.05)?	Yes
	One- or two-tailed P value?	Two-tailed			One- or two-tailed P value?	Two-tailed
	Welch-corrected t, df	t=4.316, df=2.514			Welch-corrected t, df	t=3.324, df=3.390
	How big is the difference?				How big is the difference?
	Mean of column A	7.5			Mean of column A	0.7448
	Mean of column B	34.44			Mean of column B	0.1678
	Difference between means (B - A) ± SEM	26.94 ± 6.243			Difference between means (B - A) ± SEM	-0.5770 ± 0.1736
	95% confidence interval	4.716 to 49.17			95% confidence interval	-1.095 to -0.05886
	R squared (eta squared)	0.8811			R squared (eta squared)	0.7652
	F test to compare variances				F test to compare variances
	F, DFn, Dfd	5.898, 2, 3			F, DFn, Dfd	15.32, 3, 3
	P value	0.1826			P value	0.0506
	P value summary	ns			P value summary	ns
	Significantly different (P < 0.05)?	No			Significantly different (P < 0.05)?	No
	Data analyzed				Data analyzed
	Sample size, column A	4			Sample size, column A	4
	Sample size, column B	3			Sample size, column B	4
