# Supplementary material for: Dedifferentiation maintains melanocyte stem cells in a dynamic niche
Source: Nature. 2023 Apr 19;616(7958):774–82. doi: 10.1038/s41586-023-05960-6 (PMC10132989; doi:10.1038/s41586-023-05960-6)
Supplement: Supplementary file 14 — Source Data Extended Data Fig. 13 [file 41586_2023_5960_MOESM14_ESM.xlsx]

## Sheet: ExtendedDataFigure13
ExtendedDataFigure13e
	3 months
		Number of Tom+ McSC	%
	Tom+ McSCs located in the HG	74	92.5
	Tom+ McSCs located in the bulge	6	7.5
	14 months
		Number of Tom+ McSC	%
	Tom+ McSCs located in the HG	143	70.8
	Tom+ McSCs located in the bulge	59	29.2
